# Supplementary material for: Myocardial revascularization in patients with chronic kidney disease: a systematic review and meta-analysis of surgical versus percutaneous coronary revascularization
Source: Interdiscip Cardiovasc Thorac Surg. 2025 Feb 19;40(3):ivaf021. doi: 10.1093/icvts/ivaf021 (PMC11897794; doi:10.1093/icvts/ivaf021)
Supplement: ivaf021_Supplementary_Data [file ivaf021_supplementary_data.zip]

Archive with 1 entries (1 files):
- Supplemental Material_VG_13 01 2025.docx
